# Supplementary material for: Synthesis of Zn2+-Pre-Intercalated V2O5·nH2O/rGO Composite with Boosted Electrochemical Properties for Aqueous Zn-Ion Batteries
Source: Molecules. 2022 Aug 24;27(17):5387. doi: 10.3390/molecules27175387 (PMC9457629; doi:10.3390/molecules27175387)
Supplement: Supplementary file 1 [file molecules-27-05387-s001.zip]

Archive with 1 entries (1 files):
- molecules-1846496-supplementary.pdf
